# Supplementary material for: Candidate Gene Discovery in Hereditary Colorectal Cancer and Polyposis Syndromes–Considerations for Future Studies
Source: Int J Mol Sci. 2020 Nov 19;21(22):8757. doi: 10.3390/ijms21228757 (PMC7699508; doi:10.3390/ijms21228757)
Supplement: Supplementary file 1 [file ijms-21-08757-s001.zip]

Archive with 1 entries (1 files):
- ijms-1002107-supplementary.xlsx
