# Supplementary material for: Candidate Gene Discovery in Hereditary Colorectal Cancer and Polyposis Syndromes–Considerations for Future Studies
Source: Int J Mol Sci. 2020 Nov 19;21(22):8757. doi: 10.3390/ijms21228757 (PMC7699508; doi:10.3390/ijms21228757)
Supplement: Supplementary file 1 [file ijms-21-08757-s001.zip › ijms-1002107-supplementary.xlsx]

## Sheet: SUPPLEMENTARY TABLE 1  - IJMS
Supplementary table 1: Variant discovery and validation characteristics of whole genome and whole exome based candidate gene discovery studies for hCRC and polyposis
Author	Key gene(s)	Applied MAF (database)	Approach for discovery 2	In silico algorithms used for variant scoring	In silico cut-offs applied	Segregation	Molecular tumor characteristics3	Candidate gene transcription/ protein expression	Model system functional testing	Functional characterization	Validation cohort	Control cohorts	Statistical testing for enrichment in cases/controls4
Palles et al., 2013	POLD1, POLE	<0.001 (1000G, dbSNP)	Linkage, shared among affected relatives	SIFT, PolyPhen-2, PhyloP, Cons46, MutationTaster	NS	Yes	Mutational spectrum (driver genes, somatic mutations)	n/a	Yeast-based: S. pombe	Mutation rate in yeast	3,805 cases	5 cohorts (incl. TCGA)	Variant enrichment in cases vs. controls
Smith et al., 2013	FANCM, LAMB4, PTCHD3, LAMC3, REX2	≤0.01 (EVS)	(1) Gene function in combination with somatic analysis, (2) Variant type	NS	NS	NS	Mutation spectrum (driver genes); KRAS/NRAS/BRAF mutation profiles (42 cases)	n/a	n/a	n/a	2,208 cases	1 cohort, PDB, Cosmic	NS
DeRycke et al., 2013	CENPE, KIF23	<0.05, <0.01 (dbSNP, HapMap, 1000G, BGI data)	Shared among affected relatives, previously associated with CRC	SIFT, PolyPhen	(Likely) Benign/Tolerated removed	Yes	NS	n/a	n/a	n/a	n/a	PDB	NS
de Voer et al., 2013	BUB1, BUB3	Absent (dbSNP, in-house data, EVS)	Prioritization based on array outcome, variant type/consequence	PhyloP, tools in Alamut Visual Software6	PhyloP score ≥ 2.0	Yes	NS	BUB1 expression in cases vs. controls	Cell-based: HCT116	Localization and chromosome seggregation analysis (BUB1). Cytogenic analysis in cases vs. controls	174 cases	1 cohort	NS
Gylfe et al., 2013	UACA, SFXN4, TWSG1, PSPH, NUDT7, ZNF490, PRSS37, CCDC18, PRADC1, MRPL3, ARK1C4	≤0.001 (1000G, control data, EVS)	Variant type, recurrent variants (≥2 cases)	SIFT, PolyPhen-2	NS	In subset of genes	NS	n/a	n/a	n/a	954 cases	3 cohorts, PDBs	NS
Gala et al., 2014	RNF43	NS	Cancer gene prioritization	NS	NS	NS	KRAS/BRAF genotyping	n/a	Cell-based; pancreatic duct cells	γH2AX expression in RNF43 knock down	n/a	1 cohort	Variant enrichment in cases vs. controls
Rohlin et al., 2014	No novel genes found, POLE found	NS	Shared among affected relatives, absent in controls	NS	NS	Yes	NS	n/a	n/a	n/a	87 cases	1 cohort, PDBs, TCGA	NS
Nieminen et al., 2014	RPS20	≤0.001 (dbSNP, 1000G)	Linkage, shared among affected relatives, absent in controls	SIFT, MutationTaster	NS	Yes	NS	NS	Cell-based; HeLa + Lymphoblastoid	rRNA and P53 expression in RPS20 knock down and lympoblastiod cells	25 families, 11 cell lines, 50 cancer tissues	3 cohorts, PDB	NS
Schulz et al., 2014	SEMA4A	≤0.01 (in-house data)	Linkage, mode-of-inheritance, shared among affected relatives	SIFT, PolyPhen-2, PhyloP, PhastCons, phasConsElements100, MutationTaster	NS	Yes	Mutational spectrum and hot spots sequencing (4 CRCs)	SEMA4A wildtype vs. SEMA4A mutant expression	Cell-based; HCT116 + HEK293T + ARPE-19	Activation of PI3K and MAPK/Erk, cell cycle and migration analysis	53 cases	1 cohort, PBDs, cBioPortal	Genotype association in cases vs. controls
Esteban-Jurado et al., 2015	CDKN1B, XRCC4, EPHX1, NFKBIZ, SMARCA4, BARD1	≤0.005 (1000G, EVS,in-house data)	Mode-of-inheritance, shared among affected relatives, gene function/cancer association	SnpEff (functional prediction), PhyloP, SIFT, PolyPhen, MutationTaster, GERP, LRT (missense)	Deleterious in ≥4 tools; PhyloP score >0.85, SIFT score <0.05, PolyPhen score >0.85, GERP score >2, Mutation Taster score >0.5, and LRT score >0.9	Yes	NS	n/a	n/a	n/a	n/a	PDB, Cosmic	NS
Tanskanen et al., 2015	ADAMTS4, CYTL1, SYNE1, MCTP2, ARHGAP12, ATM, DONSON, ROS1	<0.001 (AD), <0.01 (AR) (ExAC)	Absent in controls, mode-of-inheritance, variant type	SIFT, PolyPhen-2	NS	NS	NS	n/a	n/a	n/a	95 cases (1 Gylfe 2013)	PDB	NS
Wei et al., 2015	HNRNPA0 and WIF1	Absent (1000G)	Linkage, shared among affected relatives	SIFT, PolyPhen-2, MutationAssessor, eXtasy	(Likely) Benign/Tolerated removed	NS	NS	n/a	n/a	n/a	31 cases	7 cohorts, PDB	Cancer risk within family
Zhang et al., 2015	EIF2AK4, LRP5, BUB1	≤0.001 (in-house data, EVS, BGI)	Recurrent variants, CRC-associated-gene prioritization	PhyloP, tools in Alamut Visual Software6	PhyloP score ≥ 3.0	NS	NS	n/a	n/a	n/a	n/a	3 cohorts, PDB	Variant enrichment in cases vs. controls (EIF2AK4)
Weren et al., 2015	NTHL1	<0.01 (AR), <0.001 (AD) (in-house data)	Variant type, recurrent variants	PhyloP, tools in Alamut Visual Software6	PhyloP score ≥ 3.0	Yes	Mutational spectrum, APC resequencing	NTHL1 RNA expression and NMD in carriers vs. controls	B-Lymphocytes from carriers and controls	n/a	149 cases	1 cohort, TCGA, PDB	Variant enrichment in cases vs. controls
Segui et al., 2015	FAN1	<0.01 (dbSNP)	Shared among affected relatives, gene function	SIFT, PolyPhen-2, Condel7, Human Splicing Finder	NS	Yes	Tumor mutational burden	FAN1 expression in mutant carrier	Cell-based; HEK293T	Sensitivity to Mitomycin C in FAN1 wildtype vs. FAN1 mutants	247 cases	3 cohorts, PDBs, TCGA	NS
Ngeow et al., 2015	SMAD9	NS	Gene function	SIFT, PolyPhen-2, Condel7	SIFT score <0.05, PolyPhen score >0.447 or > 0.453 (database dependent)	NS	NS		Cell-based; HEK293	Phosphorylation and PTEN expression of SMAD9 mutant, PTEN expression in carriers vs. controls	80 cases	1 cohort	NS
Arora et al., 2015	ERCC6, WRN	<0.01 (EVS)	Gene function	SIFT, PROVEAN, MutationAssosor	Deleterious in 2/3 tools: SIFT score of damaging, a PROVEAN score <-2.5, and at MutationAssessor at least moderately damaging	NS	NS	WRN and ERCC6 expression in wildtype vs. mutants	Cell-based; HCT116 + patient derived PBL cell line	γH2AX expression in carriers vs. controls	NS	1 cohort, PDBs, TCGA, cBioPortal	Variant enrichment in cases vs. controls
Goldberg et al., 2015	MCM9	<0.01 (dbSNP)	Absent in controls, mode-of-inheritance, absent in unaffected relatives	NS	NS	Yes	NS	Yes, GREM1 methylation analysis in carriers vs. controls	n/a	n/a	170 cases	PDBs	NS
Rohlin et al., 2016	No novel genes found, GREM1 and POLE found	<0.01 (dbSNP, 1000G, ExAC)	Linkage, absent in unaffected relatives, absent in controls	SIFT, PolyPhen-2, MutationTaster, Condel7, Pon-P, SpliceSiteFinder-like, MaxEntScan, NNSPLICE, Genesplicer, Human Splice Finder	NS	Yes	NS	n/a	n/a	n/a	107 cases	2 cohorts, PDBs, Cosmic, cBioPortal	NS
Spier et al., 2016	DSC2, PIEZO1	<0.03 (AR), <0.01(AD) (dbSNP, 1000G, EVS)	Variant type, mode-of-inheritance	SIFT, PolyPhen-2, MutationTaster, NNSPLICE, RVIS, Haploinsufficiency Score	Deleterious in 2/3 tools	NS	Mutational spectrum of driver genes	n/a	n/a	n/a	191 cases	TCGA	NS
Thutkawkorapin et al., 2016	DZIP1L, IGSF10, NOTCH1, SF3A1, GAL3ST1	<0.2 (1000G)	Shared among affected relatives, absent in controls, gene function	PhyloP, SIFT, PolyPhen-2, LRT, MutationTaster, GERP++	Excluded variants without pathogenic effect predicted	Yes	NS	n/a	n/a	n/a	288 cases	1 cohort, PDBs	NS
de Voer et al., 2016	PTPN12, LRP6	≤0.001 (EVS, in-house data)	Recurrent variants, gene function	PhyloP, SIFT, PolyPhen-2, AlignGVGD	PhyloP score ≥ 3.0	NS	NS	Expression of wildtype and mutant LRP6	Cell-based; CHO	Cellular localization, Wnt reporter activity	174 cases	3 cohorts, PDB	Variant enrichment in cases vs. controls
Esteban-Jurado et al., 2016	BRCA2/FANCD1, BRIP1/FANCJ, FANCC, FANCE, REV3L/POLZ	<0.001 (ExAC, EVS, CSVS)	Shared among affected relatives, gene function	PhyloP, SIFT, PolyPhen, CADD	CADD score > 15	Yes	NS	n/a	n/a	n/a	n/a	PDBs	Variant enrichment in cases vs. controls
Chubb et al., 2016	POT1, POLE2, MRE11	>0.05 (common variants), 0.01-0.05 (recurrent variants), <0.01 (rare variants) (ExAC)	Gene function, recurrent variants	Condel7	NS	NS	NS	n/a	n/a	n/a	188 cases, 5,552 cases	3 cohorts, PDBs	Variant enrichment in cases vs. controls, gene-based burden test
Adam et al., 2016	MSH3	<0.0001 (AD), <0.01(AR) (dbSNP, 1000G, EVS)	Recurrent variants (in alleles), rare CNVs	SIFT, PolyPhen-2, MutationTaster	Deleterious in 2/3 tools	Yes	APC screening	Transcript analysis for splice site testing, expression of mutant MSH3	Cell-based; HEK293T	n/a	n/a	PDB, TCGA	NS
Schubert et al., 2017, 2018	MIA3	≤0.01 (1000G, ExAc, ESV, GoNL)	Linkage, shared among affected relatives	NS	NS	Yes	NS	MIA3 mRNA expression in normal tissues vs. adenomas	n/a	n/a	10,554 cases	1 cohort, PDBs	NS
Martín-Morales et al., 2017	SETD6	≤0.01 (NS)	Shared among affected relatives, mode-of-inheritance	SIFT, PolyPhen, MutationTaster, Human Splicing Finder	Excluded variants without pathogenic effect predicted	Yes	NS	Expression SETD6-wt vs. SETD6-N	Cell-based; HCT116 + HEK293T	Localization and substrate binding	n/a	PDBs	NS
Bellido et al., 2018	BRF1	<0.01 (dbSNP)	Shared among affected relatives	PhyloP, PolyPhen-2, SIFT, Condel7, MutationTaster2, Human Splicing Finder	NS	Yes	KRAS/BRAF genotyping	BRF1 expression in wildtype vs. mutants	Cell-based; DLD1 + HT29 + KM12SM, Yeast-based	Cell proliferation, apoptosis, cell cycle phases in BRF1 knockdown. BRF1-dependent yeast growth assay	547 cases	1 cohort, PDBs	Variant enrichment in cases vs. controls
Franch-Expósito et al., 2018	TTF2, TMEM158	NS	Shared among affected relatives	NS	NS	Yes5	NS	TTF2 blood RNA expression in carriers vs. controls, TTF2 and TMEM158 expression in tumor	n/a	n/a	n/a	1 cohort, variant database	NS
Yu et al., 2018	DDX20, ZFYVE26, PIK3R3, SLC26A8, ZEB2, TP53INP1, SLC11A1, LRBA, CEBPZ, ETAA1, SEMA3G, IFRD2 and FAT1	0/Absent (HAPMAP, 1000G, dbSNP)	Absent in controls, shared among affected relatives	NS	NS	NS	NS	n/a	n/a	n/a	n/a	2 cohorts, PDBs	NS
Olkinuora et al., 2018	MLH3	<0.003 (gnomAD)	In silico prediction tools, recurrent variants	SIFT, PolyPhen-2 HVAR, MutationTaster, MutationAssessor, FATHMM, FATHMM MKL	≤1 benign in 6 analysis tools	Yes	BRAFV600E genotyping	MLH3 cDNA vs. mRNA expression	n/a	n/a	829 cases	2 cohorts, PDBs	NS
Thutkawkorapin et al., 2019	BMPR1A, BRIP1, SRC, CLSPN, SEC24B, SSH2, ACACA, NR2C2, INPP4A, DIDO1, ATP10B, PKHD1, UGGT2, MYH13, TFF3	<0.01(AR), <0.001(AD) (SweGen, ExAC, gnomAD, 1000G)	Gene function, mode-of-inheritance	PhyloP, SIFT, LRT, MutationTaster, MutationAssessor, FATHMM, GERP++, CADD	Deleterious in 4/9 tools, CADD > 20 (missense variants)	NS	NS	n/a	n/a	n/a	n/a	PDBs, cBioportal	NS
Diaz-Gay et al., 2019	BRCA2, BLM, ERCC2, RECQL(=WRN), REV3L and RIF1	NS	Two-hit prioritization, gene function	PhyloP, SIFT, PolyPhen-2, MutationTaster, LRT, CADD	PhyloP score ≥ 1.6, SIFT prediction of damaging, PolyPhen-2 HVar prediction of probably/possibly damaging, MutationTaster prediction of disease-causing(-automatic), LRT, prediction of deleterious and CADD score ≥ 15	NS	Mutational burden, mutational signatures	n/a	n/a	n/a	1,006 cases	PBDs, COSMIC	Variant enrichment in cases vs. controls
Toma et al., 2019	FBLN2	≤0.001 (ExAC)	Linkage, gene function	PhyloP, SIFT, PolyPhen-2, MutationTaster, LRT, CADD	PhyloP score ≥ 1.6, SIFT prediction of damaging, PolyPhen-2 HVar prediction of probably/possibly damaging, MutationTaster prediction of disease-causing(-automatic), LRT, prediction of deleterious and CADD score ≥ 15	Yes	NS	n/a	n/a	n/a	n/a	PDBs	Family-based association test
Jansen et al., 2020	NOTCH2, RAB25	<0.01 (ExAC)	Shared among affected relatives, gene function	SIFT, PROVEAN, PolyPhen, CADD	CADD score ≥ 18	Yes, for subset of variants	NS	n/a	n/a	n/a	n/a	TCGA, PDBs	Variant enrichment analysis in familial CRC vs. sporadic CRC cases
Toma et al., 2020	SMO	≤0.001 (ExAC)	Linkage, gene function	PhyloP, SIFT, PolyPhen-2-HVAR, MutationTaster, LTR, CADD	PhyloP score ≥ 1.6, SIFT prediction of damaging, PolyPhen-2 HVar prediction of probably/possibly damaging, MutationTaster prediction of disease-causing(-automatic), LRT, prediction of deleterious and CADD score ≥ 15	Yes	NS	n/a	n/a	n/a	n/a	PDBs	Family-based association test
Bonjoch et al., 2020	FAF1	NS	Shared among affected relatives, gene function	PhyloP, SIFT, PolyPhen-2-HVAR, MutationTaster, LTR, CADD, DAMpred, MutPred	PhyloP score ≥ 1.6, SIFT prediction of damaging, PolyPhen-2 HVar prediction of probably/possibly damaging, MutationTaster prediction of disease-causing(-automatic), LRT, prediction of deleterious and CADD score ≥ 15	Yes	NS	n/a	Cell-based; DLD1	Apoptosis, cell proliferation, colony formation, migration analysis and Wnt Signaling (β-catenin expression)	288 cases	PDBs	NS
1. (partly) overlapping cohorts
2. Discovery approach besides rare variant prioritization
3. Microsatellite instability testing, and testing for allelic imbalances and loss-of-heterozygosity are not included in this overview
4. Also calculations that did not correct for multiple testing were included
5. Segregation in an unaffected relative
6. Tools available in Alamut Visual Software. Variant prediction: Align-GVGD, SIFT, MutationTaster, PolyPhen-2; Splice Effects: SpliceSiteFinder, MaxEntScan, NNSPLICE, GeneSplicer, Human Splicing Finder.
7. Condel is a combination of Align-GVGD, SIFT and PolyPhen-2
Abbreviations: AD = Autosomal dominant, AR = Autosomal recessive, CNV = Copy number variant, CRC = Colorectal cancer, CSVS = CIBERER Spanish variant server, EVS = Exome Variant Server, hCRC= hereditary colorectal cancer, MAF = Minor allele frequency, NMD = Nonsense mediated decay, NS = Not stated in article text, n/a = not applicable, PBL = Peripheral blood leukocytes, PDB = Population database, …
